# Supplementary material for: The links between supplementary tannin levels and conjugated linoleic acid (CLA) formation in ruminants: A systematic review and meta-analysis
Source: PLoS One. 2020 Mar 13;15(3):e0216187. doi: 10.1371/journal.pone.0216187 (PMC7069617; doi:10.1371/journal.pone.0216187)
Supplement: S2 Table — n, number of data points included in the comparison; SMD, standardized mean difference; CI LL, confidence interval lower; CI UL, confidence interval upper; *P value < 0.05 indicates significance of the difference among in vitro and in vivo observations; €Heterogeneity and the I2 Statistic; δLn ratio was calculated as Ln (in vivo/in vitro × 100%). §P < 0.05 indicates significant publication bias. (XLSX) [file pone.0216187.s002.xlsx]

## Sheet: S2 TABLE
S2 Table: Results of the standard meta-analysis, sensitivity analysis and risk of bias for other parameters.
Parameter	Standard meta-analysis						Sensitivity analysis			Trim and fill test		No of missing n in Rosenthal’s Fail-safe N test	No of missing n in Gleser and Olkin's Fail-safe N test	No of missing n in Orwin’s Fail-safe N test	No of missing n in Fisher's Fail-safe N test	P from Egger’s test for funnel plot asymetry§
	n	SMD/Effect size	CI LL	CI UL	P*	Heterogeneity€	n	Ln ratioδ	P*	No of missing n	funnel plot side
FA supplementation (g/100g FAME)
C18:3 n-3	2	0.31	-0.04	0.66	0.288	Yes(99%)	35	35.48	0.097	0	Right	13715	0	0	8791	0.082
C18:2 n-6	2	0.11	-0.003	0.225	0.787	Yes(95%)	36	26.32	0.436	0	Right	6301	0	0	4770	0.169
C18:1 n-9	2	0.29	0.2	0.39	0.025	Yes(98%)	36	50	0.295	0	Right	15172	0	159	6163	0.812
Gas production (mL/g OM)	1	0.1	-0.57	0.76	0.477	Yes(94%)	4	0	0.289	0	Right	79	0	2	101	0.336
Total VFA (mmol/L)	5	0.02	0.003	0.046	0.221	Yes(96%)	15	12.5	0.177	0	Right	1123	0	0	2977	0.019
C2	5	0.04	-0.002	0.072	0.999	Yes(95%)	15	11.54	0.723	0	Right	593	0	0	1519	0.02
C3	5	0.13	0.08	0.17	0.071	Yes(96%)	15	55	0.07	0	Right	2218	0	0	4	0.027
C4	5	0.02	-0.01	0.05	0.064	Yes(99%)	15	8.7	<0.001	0	Right	3403	0	0	2922	0.265
C5	5	0.02	0.01	0.04	0.893	Yes(75%)	12	33.33	0.525	0	Right	501	0	0	1495	0.073
Iso-C4+Iso-C5	2	0.19	-0.13	0.51	0.107	Yes(99%)	9	20	0.245	0	Right	1591	0	0	2887	0.284
FA profile (g/100g FAME)
Cis-9, trans-11, 18:2 (CLA)	2	0.21	-0.23	0.65	0.012	Yes(100%)	38	6.38	0.93	0	Right	72890	0	0	8955	0.067
Trans-11 18:1	2	0.2	-0.11	0.51	0.802	Yes(95%)	36	20.51	0.448	0	Right	6399	0	0	4707	0.071
C18:0	2	0.46	-0.3	1.22	0.439	Yes(97%)	36	18.09	0.201	0	Right	8367	0	0	7499	0.065
Desaturation index	1	0.0002	0.0003	0.06	0.944	Yes(98%)	27	0	0.624	0	Right	3264	0	0	4484	0.052
CLA index	1	0.06	0.31	0.6	0.995	Yes(96%)	27	0	0.739	0	Right	6525	0	82	7377	0.069
SFA	4	0.4	0.38	0.43	1	Yes(98%)	36	44.94	0.84	0	Right	16566	0	27	10334	<0.001
MUFA	4	0.44	0.39	0.49	0.229	Yes(97%)	36	30.34	0.145	0	Right	17397	0	152	11739	0.019
PUFA	4	0.38	0.32	0.44	0.183	Yes(99%)	36	40.22	0.117	0	Right	18361	0	24	10457	<0.001
